# Supplementary material for: Progression of Type 1 Diabetes: Circulating MicroRNA Expression Profiles Changes from Preclinical to Overt Disease
Source: J Immunol Res. 2022 Jul 19;2022:2734490. doi: 10.1155/2022/2734490 (PMC9325579; doi:10.1155/2022/2734490)
Supplement: Supplementary Materials — Supplementary Table 1S: miRNAs without expression in serum samples. Supplementary Table 2S: pathways related to up-and downregulated miRNAs of cluster A predicted by the miRWalk platform. Supplementary Table 3S: pathways related to upregulated miRNAs of cluster B predicted by the miRWalk platform. Supplementary Table 4S: pathways related to downregulated miRNAs of cluster B predicted by the miRWalk platform. Supplementary Table 5S: most frequent target genes of miRNAs from cluster A of TargetScan. Supplementary Table 6S: most frequent target genes of miRNAs from cluster B by TargetScan. Supplementary Table 7S: ingenuity canonical pathways related to differentially expressed miRNAs' targets. Supplementary Table 8S: reporting guidelines: STREGA. [file 2734490.f1.zip]

Archive with 8 entries (8 files):
- STREGA (1).docx
- Suppl 1 miRNAs without  expression in serum samples.pdf
- Suppl 2 MiRWalk pathway  Cluster A.pdf
- Suppl 3 miRWalk pathway Cluster B up-regulated miRNAs.pdf
- Suppl 4 miRWalk pathway Cluster B down-regulated miRNAs.pdf
- Suppl 5 Target Genes  more frequent from  miRNAs of Cluster A.pdf
- Suppl 6 Target Genes  more frequent from miRNAs of Cluster B.pdf
- Suppl 7  Target genes of miRNAs predicted by IPA.pdf
